# Supplementary material for: Using citizen science data for predicting the timing of ecological phenomena across regions
Source: Bioscience. 2024 Jul 9;74(6):383–92. doi: 10.1093/biosci/biae041 (PMC11266983; doi:10.1093/biosci/biae041)
Supplement: biae041_Supplemental_Files [file biae041_supplemental_files.zip]

Archive with 3 entries (3 files):
- Capinha_et_al_BioScience_Supporting Information_R1.docx
- Supporting Video 1.mp4
- Supporting Video 2.mp4
